# Supplementary material for: The Multifunctional Catalytic Hemoglobin from Amphitrite ornata: Protocols on Isolation, Taxonomic Identification, Protein Extraction, Purification, and Characterization
Source: Methods Protoc. 2024 Dec 11;7(6):100. doi: 10.3390/mps7060100 (PMC11678344; doi:10.3390/mps7060100)
Supplement: Supplementary file 1 [file mps-07-00100-s001.zip]

Archive with 1 entries (1 files):
- mps-3355804-supplementary.pdf
